# Supplementary material for: Two new Paraparatrechina (Hymenoptera, Formicidae) species from the Seychelles, with notes on the hypogaeic weissi species-group
Source: Zookeys. 2014 Jun 6;(414):139–55. doi: 10.3897/zookeys.414.7542 (PMC4086054; doi:10.3897/zookeys.414.7542)
Supplement: XML Treatment for Paraparatrechina illusio [file zookeys.414.7542-treatment1.xml]

<!DOCTYPE tp:taxon-treatment
  PUBLIC "-//TaxonX//DTD Taxonomic Treatment Publishing DTD v0 20100105//EN" "tax-treatment-NSO.dtd">
<tp:taxon-treatment xmlns:tp="http://www.plazi.org/taxpub"><tp:treatment-meta><mixed-citation publication-type="journal"><person-group><name><surname>LaPolla</surname><given-names>John S.</given-names></name><name><surname>Fisher</surname><given-names>Brian L.</given-names></name></person-group><article-title>Two new <italic>Paraparatrechina</italic> (Hymenoptera, Formicidae) species from the Seychelles, with notes on the hypogaeic <italic>weissi</italic> species-group</article-title><source>Zookeys</source><day>6</day><month>6</month><year>2014</year><volume>2014</volume><issue>414</issue><fpage>139</fpage><lpage>155</lpage><pub-id pub-id-type="doi">10.3897/zookeys.414.7542</pub-id></mixed-citation></tp:treatment-meta><tp:nomenclature><tp:taxon-name>
                        <tp:taxon-name-part taxon-name-part-type="genus">Paraparatrechina</tp:taxon-name-part>
                        <tp:taxon-name-part taxon-name-part-type="species">illusio</tp:taxon-name-part>
                        <object-id xmlns:xlink="http://www.w3.org/1999/xlink" content-type="zoobank" xlink:type="simple">http://zoobank.org/94A7F5B0-FAF1-477D-B697-71148BD9F5D4</object-id>
                        <object-id xmlns:xlink="http://www.w3.org/1999/xlink" xlink:type="simple">http://species-id.net/wiki/Paraparatrechina_illusio</object-id>
                    </tp:taxon-name><tp:taxon-status xmlns:xlink="http://www.w3.org/1999/xlink" xlink:type="simple">sp. n.</tp:taxon-status><xref ref-type="fig" rid="F1">Figs 1</xref><xref ref-type="fig" rid="F2">–</xref><xref ref-type="fig" rid="F3">9</xref></tp:nomenclature><tp:treatment-sec sec-type="Holotype worker"><title>Holotype worker.</title><p>SEYCHELLES: Praslin Island, 280m, <named-content xmlns:xlink="http://www.w3.org/1999/xlink" content-type="dwc:verbatimCoordinates" xlink:type="simple">4.34725°S, 55.74743°E</named-content>, 6.ii.2010, mixed palm forest, on low vegetation, B.L. Fisher et al. <ext-link xmlns:xlink="http://www.w3.org/1999/xlink" ext-link-type="uri" xlink:href="http://data.antweb.org/specimen/CASENT0159099" xlink:type="simple">CASENT0159099</ext-link> (CASC); 5 paratype workers, SEYCHELLES: Conception Island, 65 m, <named-content xmlns:xlink="http://www.w3.org/1999/xlink" content-type="dwc:verbatimCoordinates" xlink:type="simple">4.66311°S, 55.36821°E</named-content>, 12.ii.2010, mixed forest, B.L. Fisher et al. <ext-link xmlns:xlink="http://www.w3.org/1999/xlink" ext-link-type="uri" xlink:href="http://data.antweb.org/specimen/CASENT0160297" xlink:type="simple">CASENT0160297</ext-link> (CASC), <!--PageBreak--><ext-link xmlns:xlink="http://www.w3.org/1999/xlink" ext-link-type="uri" xlink:href="http://data.antweb.org/specimen/CASENT0160331" xlink:type="simple">CASENT0160331</ext-link> (CASC), <ext-link xmlns:xlink="http://www.w3.org/1999/xlink" ext-link-type="uri" xlink:href="http://data.antweb.org/specimen/CASENT0160622" xlink:type="simple">CASENT0160622</ext-link> (USNM), <ext-link xmlns:xlink="http://www.w3.org/1999/xlink" ext-link-type="uri" xlink:href="http://data.antweb.org/specimen/CASENT0160625" xlink:type="simple">CASENT0160625</ext-link> (CASC), <ext-link xmlns:xlink="http://www.w3.org/1999/xlink" ext-link-type="uri" xlink:href="http://data.antweb.org/specimen/CASENT0160650" xlink:type="simple">CASENT0160650</ext-link> (CASC); paratype worker, SEYCHELLES: Curieuse Island, 5 m, <named-content xmlns:xlink="http://www.w3.org/1999/xlink" content-type="dwc:verbatimCoordinates" xlink:type="simple">4.28364°S, 55.7269°E</named-content>, 4.ii.2010, coastal scrub, B.L. Fisher et al. <ext-link xmlns:xlink="http://www.w3.org/1999/xlink" ext-link-type="uri" xlink:href="http://data.antweb.org/specimen/CASENT0160122" xlink:type="simple">CASENT0160122</ext-link> (CASC); paratype worker, SEYCHELLES: Praslin Island, Newcome, 130m, <named-content xmlns:xlink="http://www.w3.org/1999/xlink" content-type="dwc:verbatimCoordinates" xlink:type="simple">4.390°S, 55.6926°E</named-content>, 6.ii.2010, palm forest, B.L. Fisher et al. <ext-link xmlns:xlink="http://www.w3.org/1999/xlink" ext-link-type="uri" xlink:href="http://data.antweb.org/specimen/CASENT0158991" xlink:type="simple">CASENT0158991</ext-link> (USNM); paratype worker, SEYCHELLES: Sillhouette Island, 20 m, <named-content xmlns:xlink="http://www.w3.org/1999/xlink" content-type="dwc:verbatimCoordinates" xlink:type="simple">4.49076°S, 55.25341°E</named-content>, 21.i.2010, coastal scrub, B.L. Fisher et al., <ext-link xmlns:xlink="http://www.w3.org/1999/xlink" ext-link-type="uri" xlink:href="http://data.antweb.org/specimen/CASENT0159838" xlink:type="simple">CASENT0159838</ext-link> (CASC).</p><!--PageBreak--></tp:treatment-sec><tp:treatment-sec sec-type="Worker diagnosis"><title>Worker diagnosis.</title><p>Short, decumbent pubescence present lateroanteriorly around eyes; pubescence on gaster shorter, tightly appressed to gaster, with pubescence appearing in neat rows with a silky appearance.</p><p>Compare with: <italic><tp:taxon-name>Paraparatrechina gnoma</tp:taxon-name></italic>, <italic><tp:taxon-name>Paraparatrechina oreias</tp:taxon-name></italic>, and <italic><tp:taxon-name>Paraparatrechina subtilis</tp:taxon-name></italic>.</p></tp:treatment-sec><tp:treatment-sec sec-type="Worker"><title>Worker.</title><p>Measurements (n=8) TL: 1.20–1.67; HW: 0.35–0.38; HL: 0.39–0.42; EL: 0.10–0.11; SL: 0.37–0.40; PW: 0.23–0.26; WL: 0.41–0.44; GL: 0.39–0.81</p><p><italic>Indices</italic>: CI: 86-95; REL: 25-27; SI: 101-112.</p><p>Yellow to brownish-yellow; legs and antennae lighter; short, decumbent pubescence present lateroanteriorly around eyes; pubescence on gaster short, tightly appressed to <!--PageBreak-->gaster, with pubescence appearing in neat rows with a silky appearance. Head subquadrate with nearly straight posterior margin; scapes surpass posterior margin by first 2-3 funicular segments; three ocelli apparent. Mesosoma compact with steeply rising pronotum in lateral view; metanotal area indistinct, only slightly impressed; propodeum with short, flat dorsal face and much longer, steep declivitous face.</p><fig id="F1" position="float" orientation="portrait"><label>Figures 1–3.</label><caption><p>Lateral, full face and dorsal view of body. <italic><tp:taxon-name>Paraparatrechina illusio</tp:taxon-name></italic> holotype worker <ext-link xmlns:xlink="http://www.w3.org/1999/xlink" ext-link-type="uri" xlink:href="http://data.antweb.org/specimen/CASENT0159099" xlink:type="simple">CASENT0159099</ext-link>.</p></caption><graphic xmlns:xlink="http://www.w3.org/1999/xlink" xlink:href="zookeys-414-139-g001.jpg" position="float" orientation="portrait" xlink:type="simple"/></fig></tp:treatment-sec><tp:treatment-sec sec-type="Queen"><title>Queen.</title><p>Measurements (n=3) TL: 2.92–3.23; HL: 0.54–0.55; HW: 0.58–0.61; EL: 0.20–0.21; SL: 0.53–0.53; PW: 0.62–0.66; WL: 0.97–1.03; GL: 1.34–1.70</p><p><italic>Indices</italic>: CI: 110-111; REL: 36-38; SI: 86-88</p><p>As in worker, with modifications expected for queen caste and the following differences:</p><list list-type="order"><list-item><p>Pubescence distinctly across head and mesosoma.</p></list-item><list-item><p>Gaster darker (yellowish-brown) than remainder of body.</p></list-item></list><fig id="F2" position="float" orientation="portrait"><label>Figures 4–6.</label><caption><p>Lateral, full face and dorsal view of body. <italic><tp:taxon-name>Paraparatrechina illusio</tp:taxon-name></italic> queen <ext-link xmlns:xlink="http://www.w3.org/1999/xlink" ext-link-type="uri" xlink:href="http://data.antweb.org/specimen/CASENT0160097" xlink:type="simple">CASENT0160097</ext-link>.</p></caption><graphic xmlns:xlink="http://www.w3.org/1999/xlink" xlink:href="zookeys-414-139-g002.jpg" position="float" orientation="portrait" xlink:type="simple"/></fig></tp:treatment-sec><tp:treatment-sec sec-type="Male"><title>Male.</title><p>Measurements (n=1) TL: 1.55; HL: 0.33; HW: 0.38; EL: 0.18; SL: 0.31; PW: 0.29; WL: 0.54; GL: 0.68</p><p><italic>Indices</italic>: CI: 113; REL: 53; SI: 81</p><p>Head brown, with bulging large eyes that occupy most of the lateral region of the head; head slightly broader than long. Palps distinctly lighter than head in color. A dense layer of pubescence covers head, with scattered erect setae along mid-region, posterior margin and clypeus. Scapes surpass posterior margin by about length of the first 2 funicular segments; antennae 13-segmented. Mandible with apical tooth and an indistinct basal angle. Mesosoma same color as head; pronotum short and collar-like; mesonotum large, rounded anteriorly, overarching pronotum; mesosoma dorsum flat, with erect setae. Gaster slightly ligher brown than head and mesosoma, covered with pubescence and erect setae. Parameres relatively broad then with a steep angle towards last third of paramere length; last third of paramere thinner and elongated with rounded apex; paramere with scattered erect setae.</p><fig id="F3" position="float" orientation="portrait"><label>Figures 7–9.</label><caption><p>Lateral, full face and dorsal view of body. <italic><tp:taxon-name>Paraparatrechina illusio</tp:taxon-name></italic> male <ext-link xmlns:xlink="http://www.w3.org/1999/xlink" ext-link-type="uri" xlink:href="http://data.antweb.org/specimen/CASENT0914145" xlink:type="simple">CASENT0914145</ext-link>.</p></caption><graphic xmlns:xlink="http://www.w3.org/1999/xlink" xlink:href="zookeys-414-139-g003.jpg" position="float" orientation="portrait" xlink:type="simple"/></fig></tp:treatment-sec><tp:treatment-sec sec-type="Notes"><title>Notes.</title><p>This species falls into the small, yellow <italic><tp:taxon-name>Paraparatrechina</tp:taxon-name></italic> worker phenotype range (typically workers of these species vary by only slight difference in setation and color tones of yellow and brownish-yellow) and therefore identification of the species can be difficult. It is morphological similar to three Aftrotropical species: <italic><tp:taxon-name>Paraparatrechina gnoma</tp:taxon-name></italic>, <italic><tp:taxon-name>Paraparatrechina oreias</tp:taxon-name></italic>, and <italic><tp:taxon-name>Paraparatrechina subtilis</tp:taxon-name></italic>. In practice, a relatively straight forward, non-morphological way, to separate <italic><tp:taxon-name>Paraparatrechina illusio</tp:taxon-name></italic> is it is only known from the Seychelles, while the remaining three species are from West and Central Africa. Morphologically, it differs from <italic><tp:taxon-name>Paraparatrechina gnoma</tp:taxon-name></italic> in being slightly larger overall and in coloration (<italic><tp:taxon-name>Paraparatrechina gnoma</tp:taxon-name></italic> is brownish-yellow with lighter yellow patches). From <italic><tp:taxon-name>Paraparatrechina oreias</tp:taxon-name></italic> the main difference also lies in color. The gaster of <italic><tp:taxon-name>Paraparatrechina oreias</tp:taxon-name></italic> is brownish-yellow, contrasting slightly with the remainder of the body. The metanotal area of <italic><tp:taxon-name>Paraparatrechina oreias</tp:taxon-name></italic> is also more distinctly defined than is seen in <italic><tp:taxon-name>Paraparatrechina illusio</tp:taxon-name></italic>. From <italic><tp:taxon-name>Paraparatrechina subtilis</tp:taxon-name></italic>, the difference is in the pubescence. Whereas the pubescence on the head of <italic><tp:taxon-name>Paraparatrechina subtilis</tp:taxon-name></italic> is decumbent throughout, on <italic><tp:taxon-name>Paraparatrechina illusio</tp:taxon-name></italic> it is only decumbent lateroanteriorly around eyes. Additionally the gastral pubescence is different between the two: in <italic><tp:taxon-name>Paraparatrechina subtilis</tp:taxon-name></italic> it is longer and slightly decumbent, contrasting with the shorter, tightly appressed pubescence observed in <italic><tp:taxon-name>Paraparatrechina illusio</tp:taxon-name></italic>.</p><!--PageBreak--></tp:treatment-sec></tp:taxon-treatment>
