# Supplementary material for: Two new Paraparatrechina (Hymenoptera, Formicidae) species from the Seychelles, with notes on the hypogaeic weissi species-group
Source: Zookeys. 2014 Jun 6;(414):139–55. doi: 10.3897/zookeys.414.7542 (PMC4086054; doi:10.3897/zookeys.414.7542)
Supplement: XML Treatment for Paraparatrechina luminella [file zookeys.414.7542-treatment2.xml]

<!DOCTYPE tp:taxon-treatment
  PUBLIC "-//TaxonX//DTD Taxonomic Treatment Publishing DTD v0 20100105//EN" "tax-treatment-NSO.dtd">
<tp:taxon-treatment xmlns:tp="http://www.plazi.org/taxpub"><tp:treatment-meta><mixed-citation publication-type="journal"><person-group><name><surname>LaPolla</surname><given-names>John S.</given-names></name><name><surname>Fisher</surname><given-names>Brian L.</given-names></name></person-group><article-title>Two new <italic>Paraparatrechina</italic> (Hymenoptera, Formicidae) species from the Seychelles, with notes on the hypogaeic <italic>weissi</italic> species-group</article-title><source>Zookeys</source><day>6</day><month>6</month><year>2014</year><volume>2014</volume><issue>414</issue><fpage>139</fpage><lpage>155</lpage><pub-id pub-id-type="doi">10.3897/zookeys.414.7542</pub-id></mixed-citation></tp:treatment-meta><tp:nomenclature><tp:taxon-name>
                        <tp:taxon-name-part taxon-name-part-type="genus">Paraparatrechina</tp:taxon-name-part>
                        <tp:taxon-name-part taxon-name-part-type="species">luminella</tp:taxon-name-part>
                        <object-id xmlns:xlink="http://www.w3.org/1999/xlink" content-type="zoobank" xlink:type="simple">http://zoobank.org/4A4A4FCF-DFDD-462E-AB98-C707B61F7A31</object-id>
                        <object-id xmlns:xlink="http://www.w3.org/1999/xlink" xlink:type="simple">http://species-id.net/wiki/Paraparatrechina_luminella</object-id>
                    </tp:taxon-name><tp:taxon-status xmlns:xlink="http://www.w3.org/1999/xlink" xlink:type="simple">sp. n.</tp:taxon-status><xref ref-type="fig" rid="F4">Figs 10</xref><xref ref-type="fig" rid="F5">–15</xref></tp:nomenclature><tp:treatment-sec sec-type="Holotype worker"><title>Holotype worker.</title><p>SEYCHELLES: Silhouette Island, above Jardin Marron on crest to Mont Plaisir and Pot à Eau, 520m, <named-content xmlns:xlink="http://www.w3.org/1999/xlink" content-type="dwc:verbatimCoordinates" xlink:type="simple">4.4867°S, 55.2341°E</named-content>, 20.i.2010, forest, rotten log, B.L.Fisher et al. <ext-link xmlns:xlink="http://www.w3.org/1999/xlink" ext-link-type="uri" xlink:href="http://data.antweb.org/specimen/CASENT0159693" xlink:type="simple">CASENT0159693</ext-link> (CASC); paratype worker, same locality as holotype (USNM); 2 paratype workers, SEYCHELLES: Mahé Island, Mont Copolia, 520m, <named-content xmlns:xlink="http://www.w3.org/1999/xlink" content-type="dwc:verbatimCoordinates" xlink:type="simple">4.65121°S, 55.45835°E</named-content>, 8.ii.2010, forest, sifted litter, B.L.Fisher et <!--PageBreak-->al. <ext-link xmlns:xlink="http://www.w3.org/1999/xlink" ext-link-type="uri" xlink:href="http://data.antweb.org/specimen/CASENT0159361" xlink:type="simple">CASENT0159361</ext-link> (CASC), <ext-link xmlns:xlink="http://www.w3.org/1999/xlink" ext-link-type="uri" xlink:href="http://data.antweb.org/specimen/CASENT0159373" xlink:type="simple">CASENT0159373</ext-link> (CASC); paratype worker, SEYCHELLES: Mahé Island, Le Niol, 345m, <named-content xmlns:xlink="http://www.w3.org/1999/xlink" content-type="dwc:verbatimCoordinates" xlink:type="simple">4.63067°S, 55.43159°E</named-content>, 11.ii.2010, tree plantation, rotten log, B.L.Fisher et al. <ext-link xmlns:xlink="http://www.w3.org/1999/xlink" ext-link-type="uri" xlink:href="http://data.antweb.org/specimen/CASENT0159051" xlink:type="simple">CASENT0159051</ext-link> (CASC); paratype worker, SEYCHELLES: Mahé Island, Casse Dent, Morne Seychellois National Park, 465 m, <named-content xmlns:xlink="http://www.w3.org/1999/xlink" content-type="dwc:verbatimCoordinates" xlink:type="simple">4.65284°S, 55.43735°E</named-content>, 11.ii.2010, mixed forest, under rootmat, B.L.Fisher et al. <ext-link xmlns:xlink="http://www.w3.org/1999/xlink" ext-link-type="uri" xlink:href="http://data.antweb.org/specimen/CASENT0145383" xlink:type="simple">CASENT0145383</ext-link> (CASC); paratype worker, SEYCHELLES: Silhouette Is<!--PageBreak-->land, below Mont Cocos Marrons, 320m, <named-content xmlns:xlink="http://www.w3.org/1999/xlink" content-type="dwc:verbatimCoordinates" xlink:type="simple">4.50248°S, 55.24395°E</named-content>, 21.i.2010, forest, under rootmat, B.L.Fisher et al. <ext-link xmlns:xlink="http://www.w3.org/1999/xlink" ext-link-type="uri" xlink:href="http://data.antweb.org/specimen/CASENT0158936" xlink:type="simple">CASENT0158936</ext-link> (CASC); paratype worker, SEYCHELLES: Silhouette Island, on ridge toward Pot à Eau, 600m, <named-content xmlns:xlink="http://www.w3.org/1999/xlink" content-type="dwc:verbatimCoordinates" xlink:type="simple">4.48213°S, 55.23408°E</named-content>, 22.i.2010, moist rainforest, rotten log, B.L.Fisher et al. <ext-link xmlns:xlink="http://www.w3.org/1999/xlink" ext-link-type="uri" xlink:href="http://data.antweb.org/specimen/CASENT0158939" xlink:type="simple">CASENT0158939</ext-link> (CASC); paratype worker, SEYCHELLES: Silhouette Island, Jardin Marron, 395m, <named-content xmlns:xlink="http://www.w3.org/1999/xlink" content-type="dwc:verbatimCoordinates" xlink:type="simple">4.48636°S, 55.23627°E</named-content>, 27.i.2010, non-native forest, on low vegetation, B.L.Fisher et al. <ext-link xmlns:xlink="http://www.w3.org/1999/xlink" ext-link-type="uri" xlink:href="http://data.antweb.org/specimen/CASENT0159308" xlink:type="simple">CASENT0159308</ext-link> (CASC); paratype worker, SEYCHELLES: Silhouette Island, on ridge toward Mont Corgat, 445m, <named-content xmlns:xlink="http://www.w3.org/1999/xlink" content-type="dwc:verbatimCoordinates" xlink:type="simple">4.49537°S, 55.23946°E</named-content>, 25.i.2010, forest, ground nest, B.L.Fisher et al. <ext-link xmlns:xlink="http://www.w3.org/1999/xlink" ext-link-type="uri" xlink:href="http://data.antweb.org/specimen/CASENT0159944" xlink:type="simple">CASENT0159944</ext-link> (CASC); paratype worker &amp; queen, SEYCHELLES: Silhouette Island, ridge from Mont Corgat to Mont Cocos Marron, 455m, <named-content xmlns:xlink="http://www.w3.org/1999/xlink" content-type="dwc:verbatimCoordinates" xlink:type="simple">4.50126°S, 55.23985°E</named-content>, 24.i.2010, forest, rotten log, B.L.Fisher et al. <ext-link xmlns:xlink="http://www.w3.org/1999/xlink" ext-link-type="uri" xlink:href="http://data.antweb.org/specimen/CASENT0159905" xlink:type="simple">CASENT0159905</ext-link> (USMN).</p></tp:treatment-sec><tp:treatment-sec sec-type="Worker diagnosis"><title>Worker diagnosis.</title><p>Very distinct patches of lighter areas (ranging from yellow to white) on pronotum (that can extend onto mesonotum) and gastral tergites (typically from posterior of T1 through anterior portion of T4.)</p><p>Compare with: <italic><tp:taxon-name>Paraparatrechina albipes</tp:taxon-name></italic>.</p></tp:treatment-sec><tp:treatment-sec sec-type="Worker"><title>Worker.</title><p>Measurements (n=8) TL: 1.37–1.58; HW: 0.38–0.46; HL: 0.44–0.47; EL: 0.11–0.13; SL: 0.45–0.50; PW: 0.20–0.29; WL: 0.46–0.52; GL: 0.46–0.67</p><p><italic>Indices</italic>: CI: 85–98; REL: 25–28; SI: 108–124;</p><p>Overall brown with patches of yellow to white; lighter area medially between eyes and above torulae; distinct patches of lighter areas (ranging from yellow to white) on pronotum (that typically extends onto mesonotum and occasionally onto dorsal face of propodeum) and gastral tergites (typically from posterior of T1 through anterior portion of T4; scapes proximally more brown becoming yellow to whitish midlength, lightening to white through apex of funiculus; procoxae golden yellow, meso/metacoxae and trochanters white; femur golden yellow then remainder of leg light yellow to white; body covered in dense, appressed pubescence; macrosetae placement as is typical in <italic><tp:taxon-name>Paraparatrechina</tp:taxon-name></italic>. Head ovate with nearly straight posterior margin; scapes surpass posterior margin by first 2-3 funicular segments; three ocelli apparent. Mesosoma compact with steeply rising pronotum in lateral view; mesonotum and metanotal area short; metanotal area indistinct, only slightly impressed; propodeum with short, flat dorsal face and much longer, steep declivitous face.</p><fig id="F4" position="float" orientation="portrait"><label>Figures 10–12.</label><caption><p>Lateral, full face and dorsal view of body. <italic><tp:taxon-name>Paraparatrechina luminella</tp:taxon-name></italic> worker <ext-link xmlns:xlink="http://www.w3.org/1999/xlink" ext-link-type="uri" xlink:href="http://data.antweb.org/specimen/CASENT0160868" xlink:type="simple">CASENT0160868</ext-link>.</p></caption><graphic xmlns:xlink="http://www.w3.org/1999/xlink" xlink:href="zookeys-414-139-g004.jpg" position="float" orientation="portrait" xlink:type="simple"/></fig></tp:treatment-sec><tp:treatment-sec sec-type="Queen"><title>Queen.</title><p>Measurements (n=3) TL: 3.34–3.75; HL: 0.61–0.63; HW: 0.66–0.69; EL: 0.25–0.26; SL: 0.61–0.62; PW: 0.66–0.74; WL: 1.13–1.22; GL: 1.52–2.02</p><p><italic>Indices</italic>: CI: 104–111; REL: 39–41; SI: 91–92</p><p>As in worker, with modifications expected for queen caste and the following differences:</p><list list-type="order"><list-item><p>Coloration overall more brown than in worker, with no distinct yellow to white patches on mesosoma or gaster; lighter antennae and legs.</p></list-item><list-item><p>Head subcordate.</p></list-item><list-item><p>Legs generally as in worker, except coxae brown.</p></list-item></list><fig id="F5" position="float" orientation="portrait"><label>Figures 13–15.</label><caption><p>Lateral, full face and dorsal view of body. <italic><tp:taxon-name>Paraparatrechina luminella</tp:taxon-name></italic> queen <ext-link xmlns:xlink="http://www.w3.org/1999/xlink" ext-link-type="uri" xlink:href="http://data.antweb.org/specimen/CASENT0159313" xlink:type="simple">CASENT0159313</ext-link>.</p></caption><graphic xmlns:xlink="http://www.w3.org/1999/xlink" xlink:href="zookeys-414-139-g005.jpg" position="float" orientation="portrait" xlink:type="simple"/></fig><!--PageBreak--></tp:treatment-sec><tp:treatment-sec sec-type="Notes"><title>Notes.</title><p>The coloration pattern seen in the worker of <italic><tp:taxon-name>Paraparatrechina luminella</tp:taxon-name></italic> is very distinct and is unlike any pattern seen in other species from either the Afrotropical or Malagasy regions. The most similar coloration pattern among <italic><tp:taxon-name>Paraparatrechina</tp:taxon-name></italic> is seen in <italic><tp:taxon-name>Paraparatrechina albipes</tp:taxon-name></italic>, in which workers typically have a light patch of whitish coloration on the posterior pronotum and mesonotum that contrasts with the generally overall dark brown color of the body. Whether this is indicative of a close relationship between these two species or is simply convergence is unclear.</p><!--PageBreak--></tp:treatment-sec></tp:taxon-treatment>
